# Supplementary material for: Phenolic Compound Profiles, Cytotoxic, Antioxidant, Antimicrobial Potentials and Molecular Docking Studies of Astragalus gymnolobus Methanolic Extracts
Source: Plants (Basel). 2024 Feb 27;13(5):658. doi: 10.3390/plants13050658 (PMC10934167; doi:10.3390/plants13050658)
Supplement: Supplementary file 1 [file plants-13-00658-s001.zip]

Archive with 1 entries (1 files):
- plants-2876417-supplementary.pdf
